# Supplementary material for: Influence of Sintering Parameters on Spectroscopic Properties of BMW: Eu3+ Ceramic Materials Prepared by HPLT Technique
Source: Materials (Basel). 2022 Oct 22;15(21):7410. doi: 10.3390/ma15217410 (PMC9655517; doi:10.3390/ma15217410)
Supplement: Supplementary file 1 [file materials-15-07410-s001.zip]

Archive with 1 entries (1 files):
- materials-1951621-supplementary.pdf
